# Supplementary material for: An Efficient Algorithm for Sensitively Detecting Circular RNA from RNA-seq Data
Source: Int J Mol Sci. 2018 Sep 24;19(10):2897. doi: 10.3390/ijms19102897 (PMC6213952; doi:10.3390/ijms19102897)
Supplement: Supplementary file 1 [file ijms-19-02897-s001.zip]

Archive with 2 entries (2 files):
- Supplement Table S1-revised.pdf
- Supplement Table S2-revised.pdf
